# Supplementary material for: Responses of Forest Net Primary Productivity to Climatic Factors in China during 1982–2015
Source: Plants (Basel). 2022 Oct 31;11(21):2932. doi: 10.3390/plants11212932 (PMC9656275; doi:10.3390/plants11212932)
Supplement: Supplementary file 1 [file plants-11-02932-s001.zip]

Archive with 1 entries (1 files):
- plants-1989403-supplementary.pdf
